# Supplementary material for: An Assessment of the Dietary Habits of Individuals with Migraine Living in Spain: An Exploratory Observational Cross-Sectional Pilot Study
Source: Nutrients. 2025 Feb 14;17(4):686. doi: 10.3390/nu17040686 (PMC11857930; doi:10.3390/nu17040686)
Supplement: Supplementary file 1 [file nutrients-17-00686-s001.zip]

Archive with 1 entries (1 files):
- nutrients-3410248-supplementary.pdf
